# Supplementary material for: Facile Fabrication of Fluorine-Free, Anti-Icing, and Multifunctional Superhydrophobic Surface on Wood Substrates
Source: Polymers (Basel). 2022 May 11;14(10):1953. doi: 10.3390/polym14101953 (PMC9143972; doi:10.3390/polym14101953)
Supplement: Supplementary file 1 [file polymers-14-01953-s001.zip]

Archive with 1 entries (1 files):
- polymers-1703385-supplementary.pdf
